# Supplementary material for: Spatially Confined Co-N4 Sites on N-Doped Carbon Nanotube for Efficient Salt-Free Neutral H2O2 Electrosynthesis
Source: Nanomaterials (Basel). 2026 Jul 1;16(13):813. doi: 10.3390/nano16130813 (PMC13362725; doi:10.3390/nano16130813)
Supplement: Supplementary file 1 [file nanomaterials-16-00813-s001.zip]

Archive with 1 entries (1 files):
- nanomaterials-4381066-supplementary.pdf
